# Supplementary material for: PAR2‐mediated cellular senescence promotes inflammation and fibrosis in aging and chronic kidney disease
Source: Aging Cell. 2024 Apr 30;23(8):e14184. doi: 10.1111/acel.14184 (PMC11320361; doi:10.1111/acel.14184)
Supplement: Supplementary file 1 — Appendix S1. [file ACEL-23-e14184-s001.zip]

Archive with 6 entries (6 files):
- acel14184-sup-0001-Supplementary Figures.pdf
- S Figure 5 new.tif
- S Figure 6 new.tif
- S Figure 8 new.tif
- S Figure 9 new.tif
- S Figure10.tif
